# Supplementary material for: Consent is a confounding factor in a prospective observational study of critically ill elderly patients
Source: PLoS One. 2022 Oct 27;17(10):e0276386. doi: 10.1371/journal.pone.0276386 (PMC9612504; doi:10.1371/journal.pone.0276386)
Supplement: S1 Dataset — (XLS) [file pone.0276386.s002.xls]

## Sheet: Feuille1
Minimal underlying dataset: Flaatten et al. :Consent is a confounding factor in a prospective observational study of critically ill elderly patients
country	sofa score	icusurv	iculos (h)	surv30d	surv6m	Consent
AT						No consent
AT	8					No consent
AT	10	0	137	0	0	No consent
AT	2	1	30	1	9	No consent
AT	5	0	19	0	0	No consent
AT	6	1	25	1	9	No consent
AT	9	1	38	1	9	No consent
AT	2	1	152	0	0	No consent
AT	12	0	3	0	0	No consent
AT	4	1	4	1	9	No consent
AT	4	1	42	1	1	No consent
AT	2	1	11	1	1	No consent
AT	4	1	21	1	1	No consent
AT	4	1	40	1	1	No consent
AT	13	1	15	1	0	No consent
AT	4	1	44	1	1	No consent
AT	9	0	5	0	0	No consent
AT	6	0	19	0	0	No consent
AT	9	1	77	1	1	No consent
AT	3	1	17	1	1	No consent
AT	4	1	158	1	1	No consent
AT	5	1	114	0	0	No consent
AT	4	1	255	1	1	No consent
AT	6	0	38	0	0	No consent
AT	6	1	15	1	1	No consent
AT	11	0	184	0	0	No consent
AT	3	1	13	1	1	No consent
AT	6	1	48	1	1	No consent
AT	4	1	160	1	1	No consent
AT	13	0	379	0	0	No consent
AT	8	1	141	0	0	No consent
AT	11	1	230	1	1	No consent
AT	1	1	28	1	1	No consent
AT	9	0	43	0	0	No consent
AT	5	1	124	0	0	No consent
AT	4	1	20	1	1	No consent
AT	6	1	27	1	1	No consent
AT	8	0	216	0	0	No consent
AT	5	0	196	0	0	No consent
AT	4	1	123	1	1	No consent
AT	3	1	107	1	1	No consent
AT	7	0	42	0	0	No consent
AT	0	1	89	1		No consent
AT	0	1	242	1		No consent
AT	4	1	1014	1		No consent
AT	1	1	87	1		No consent
AT	0	1	114	1		No consent
AT	8	1	249	1		No consent
BE	6	1	264	1		Consent
BE	10	1	888	1		Consent
BE	8	1	96	1		Consent
BE	3	1	4	1		Consent
BE	8	1	192	1		Consent
BE	2	1	192	1		Consent
BE	4	0	144	0		Consent
BE	5	1	163	1		Consent
BE	15	0	48	0		Consent
BE	13	1	192	0		Consent
BE	2	1	2	1		Consent
BE	1	1	144	1		Consent
BE	3	1	120	1		Consent
BE	11	1	240	1		Consent
BE	0	1	6	1		Consent
BE	6	1	144	1		Consent
BE	16	0	6	0		Consent
BE	3	1	200	1		Consent
BE	4	1	96	1		Consent
BE	2	1	84	1		Consent
BE	2	1	120	1		Consent
BE	3	1	163	1		Consent
BE	4	1	360	1		Consent
BE	5	0	220	0		Consent
BE	2	1	91	1		Consent
BE	7	1	123	1		Consent
BE	3	1	118	1		Consent
BE	1	1	72	0		Consent
BE	3	1	58	1		Consent
BE	1	1	140	1		Consent
BE	0	1	664	1		Consent
BE	4	1	48	1		Consent
BE	7	0	397	0		Consent
BE	5	1	140	1		Consent
BE	4	1	121	0		Consent
BE	5	1	336	1		Consent
BE	10	1	145	0		Consent
BE	4	1	142	1		Consent
BE	1	1	45	1		Consent
BE	4	1	27	1		Consent
BE	4	1	84	1		Consent
BE	1	1	53	1		Consent
BE	8	1	51	1		Consent
BE	1	1	57	1		Consent
BE	8	0	415	0		Consent
BE	7	1	20	1		Consent
BE	5	1	24	0		Consent
BE	10	1	38	1		Consent
BE	9	1	43	0		Consent
BE	4	1	54	1		Consent
BE	7	1	73	1		Consent
BE	7	1	89	1		Consent
BE	10	1	84	1		Consent
BE	8	1	146	0		Consent
BE	4	1	26	1		Consent
BE	7	1	17	1		Consent
BE	0	1	58	1		Consent
BE	10	1	38	0		Consent
BE	4	1	41	1		Consent
BE	2	1	87	1		Consent
BE	1	1	120	1		Consent
BE	10	1	48	1		Consent
BE	3	1	413	0		Consent
BE	3	0	125	0		Consent
BE	3	1	109	1		Consent
BE	0	1	88	1		Consent
BE	6	1	144	1		Consent
BE	7	1	250	9		Consent
BE	3	1	110	1		Consent
BE	5	1	66	1		Consent
BE	2	1	73	1		Consent
BE	9	1	192	1		Consent
BE	0	1	66	1		Consent
BE	1	1	101	1		Consent
BE	4	1	400	1		Consent
BE	3	1	158	1		Consent
BE	1	1	48	1		Consent
BE	4	1	36	1		Consent
BE	5	1	144	1		Consent
CH	6	1	288	1	1	Consent
CH	5	1	43	1	0	Consent
CH	6	1	33	1	1	Consent
CH	9	1	24	0	0	Consent
CH	10	1	67	1	0	Consent
CH	12	1	20	0	0	Consent
CH	1	1	13	1	1	Consent
CH	10	1	72	1	1	Consent
CH	4	1	22	1	1	Consent
CH	2	1	19	1	1	Consent
CH	7	1	25	0	0	Consent
CH	7	1	36	1	1	Consent
CH	8	1	25	1	1	Consent
CH	9	1	129	1	1	Consent
CH	3	1	68	1	1	Consent
CH	5	1	29	1	1	Consent
CH	7	1	27	1	1	Consent
CH	6	1	27	1	1	Consent
CH	6	1	13	1	0	Consent
CH	9	1	55	0	0	Consent
CH	5	1	116	0		Consent
CH	4	1	211	1		Consent
CH	2	1	37	1		Consent
CH	3	1	160	1		Consent
CH	10	1	36	1		Consent
CH	2	1	34	1		Consent
CH	4	1	39	1		Consent
CH	2	1	48	1		Consent
CH	3	1	40	1		Consent
CH	6	1	72	1		Consent
CH	1	1	23	1		Consent
CH	2	1	56	1		Consent
CH	4	1	148	1		Consent
CH	5	1	75	1		Consent
CH	4	1	193	1		Consent
CH	0	1	17	1		Consent
CH	2	1	24	1		Consent
CH	7	1	186	1	1	Consent
CH	9	0	141	0	0	Consent
CH	4	1	42	1	1	Consent
CH	3	1	46	1	1	Consent
CH	9	1	85	1	1	Consent
CH	6	1	421	1	0	Consent
CH	7	1	302	1	1	Consent
CH	8	1	113	1	1	Consent
CH	2	1	31	1	1	Consent
CH	3	1	25	1	1	Consent
CH	5	1	45	1	1	Consent
CH	2	1	27	1	1	Consent
CH	1	1	53	1	1	Consent
CH	14	1	141	1	1	Consent
CH	3	1	34	1	1	Consent
CH	7	1	46	1	0	Consent
CH	2	1	31	1	1	Consent
CH	5	1	49	1	1	Consent
CH	5	1	18	1	1	Consent
CH	8	1	52	1	1	Consent
CH	11	1	310	0		Consent
CH	7	1	27	1		Consent
CH		1	208	1		Consent
CH	10	1	56	1		Consent
CH	6	1	207	1		Consent
CH		1	75	1		Consent
CH		1	507	1		Consent
CH	7	0	333	0		Consent
CH		1	36	1		Consent
CH	10	0	170	0		Consent
CH	9	1	286	1		Consent
DE	1	1	34	1		Consent
DE	1	1	17	1		Consent
DE	9	1	232	1		Consent
DE	3	0	350	0		Consent
DE	4	1	22	1		Consent
DE	3	1	11	1		Consent
DE	14	0	71	0		Consent
DE	8	1	276	1		Consent
DE	2	1	169	1		Consent
DE	16	0	319	0		Consent
DE	15	0	35	0		Consent
DE	3	1	21	1		Consent
DE	11	1	44	1		Consent
DE	5	1	88	1		Consent
DE	8	1	95	1		Consent
DE	10	0	154	0		Consent
DE	13	1	185	1		Consent
DE	7	1	351	1		Consent
DE	6	1	26	0		Consent
DE	5	1	9	1		Consent
DE	3	1	912	1	1	Consent
DE	1	0	1225	0	0	Consent
DE	7	1	173	1	1	Consent
DE	14	1	338	1	1	Consent
DE	7	0	4	0	0	Consent
DE	7	1	158	1	1	Consent
DE	3	1	192	1	1	Consent
DE	4	0	864	1	0	Consent
DE	10	0	185	0	0	Consent
DE	8	0	251	0	0	Consent
DE	12	1	183	1	1	Consent
DE	9	1	41	1	0	Consent
DE	7	0	38	0	0	Consent
DE	7	0	15	0	0	Consent
DE	9	0	122	0	0	Consent
DE	10	1	117	1	0	Consent
DE	5	1	117	1	9	Consent
DE	11	1	70	1	9	Consent
DE	5	0	333	0	0	Consent
DE	7	1	250	1	1	Consent
DE	9	1	352	1	0	Consent
DE	3	1	55	1	1	Consent
DE	13	1	120	1	1	Consent
DE	10	1	174	0	0	Consent
DE	11	1	47	1	1	Consent
DE	11	1	451	1	1	Consent
DE	0	1	24	1	0	Consent
DE	4	1	133	1	1	Consent
DE	7	1	324	1	0	Consent
DE	8	1	148	1	0	Consent
DE	3	1	22	1	0	Consent
DE	12	1	368	1	0	Consent
DE	11	0	277	0	0	Consent
DE	5	1	75	1	9	Consent
DE	5	0	386	0	0	Consent
DE	7	1	1170	1	1	Consent
DE	8	1	37	1	1	Consent
DE	6	1	98	0	0	Consent
DE	7	1	160	1	1	Consent
DE	10	0	521	0	0	Consent
DE	11	1	444	1	1	Consent
DE	11	1	375	1	1	Consent
DE	7	1	480	1	0	Consent
DE	10	1	792	1	1	Consent
DE	10	1	360	0	0	Consent
DE	12	1	200	1	0	Consent
DE	13	1	459	1	1	Consent
DE	1	1	96	1	1	Consent
DE	11	1	72	1	1	Consent
DE	2	1	168	1	0	Consent
DE	9	1	60	0	0	Consent
DE	6	1	27	1	1	Consent
DE	11	1	308	1	1	Consent
DE	5	0	238	0	0	Consent
DE	6	1	106	1	0	Consent
DE	3	1	168	0	0	Consent
DE	5	1	280	1	1	Consent
DE	8	1	674	1	0	Consent
DE	13	0	240	0	0	Consent
DE	0	1	97	1	1	Consent
DE	1	1	39	1	0	Consent
DE	5	1	18	1	1	Consent
DE	7	1	926	1	0	Consent
DE	5	1	72	1	1	Consent
DE	1	1	24	1	1	Consent
DE	2	1	21	1	1	Consent
DE	8	1	359	1	1	Consent
DE	0	1	99	1	1	Consent
DE	2	1	144	1	1	Consent
DE	10	1	841	1	1	Consent
DE	5	1	50	1	1	Consent
DE	5	1	63	1	1	Consent
DE	7	1	69	1	1	Consent
DE	1	1	32	1	1	Consent
DE	7	1	67	1	1	Consent
DE	6	1	92	0	0	Consent
DE	8	1	186	1	1	Consent
DE	3	1	60	1	1	Consent
DE	6	1	110	1	1	Consent
DE	6	1	888	1		Consent
DE	11	0	768	1		Consent
DE	0	1	120	1		Consent
DE	5	1	864	1		Consent
DE	1	9	240	9		Consent
DE	4	1	432	1		Consent
DE	2	1	1284	1		Consent
DE	7	1	264	1		Consent
DE	0	1	336	9		Consent
DE	4	1	768	1		Consent
DE	3	1	48	1	1	Consent
DE	9	1	168	0	0	Consent
DE	5	0	72	0	0	Consent
DE	0	1	48	1	1	Consent
DE	11	1	888	1	0	Consent
DE	4	1	288	0	0	Consent
DE	5	1	24	1	0	Consent
DE	1	1	96	1	1	Consent
DE	1	1	9	1	1	Consent
DE	6	1	96	0	0	Consent
DE	11	0	144	0	0	Consent
DE	3	1	144	1	1	Consent
DE	14	1	480	1	0	Consent
DE	3	1	120	0	0	Consent
DE	17	0	48	0	0	Consent
DE	4	1	144	1	1	Consent
DE	5	0	144	0	0	Consent
DE	12	0	48	0	0	Consent
DE	4	1	72	1	1	Consent
DE	0	1	48	1	1	Consent
DE	3	1	48	1	0	Consent
DE	4	1	96	1	9	Consent
DE	7	1	120	1	1	Consent
DE	5	1	72	1	9	Consent
DE	4	1	120	1	9	Consent
DE	9	1	192	1	9	Consent
DE	1	1	48	1	9	Consent
DE	8	1	120	1	9	Consent
DE	6	1	96	1	9	Consent
DE	8	1	96	0	0	Consent
DE	10	0	144	0	0	Consent
DE	0	1	96	1	9	Consent
DE	1	1	48	1	9	Consent
DE	5	1	288	0	0	Consent
DE	8	1	96	0	0	Consent
DE	5	1	96	0	0	Consent
DE	3	1	96	1	9	Consent
DE	3	1	96	1	9	Consent
DE	3	1	72	1	9	Consent
DE	4	0	24	0	0	Consent
DE	11	1	144	0		Consent
DE	3	1	216	1		Consent
DE	1	1	24	1		Consent
DE	3	1	48	1		Consent
DE	2	1	96	1		Consent
DE	6	1	84	1	1	Consent
DE	12	1	116	0	0	Consent
DE	6	1	52	1	1	Consent
DE	9	1	94	1	1	Consent
DE	8	1	423	0	0	Consent
DE	10	0	74	0	0	Consent
DE	2	1	23	1	1	Consent
DE	2	1	45	1	1	Consent
DE	3	1	52	1	1	Consent
DE	4	1	50	1	0	Consent
DE	11	1	85	1	9	Consent
DE	9	1	283	1	1	Consent
DE	2	1	19	0	0	Consent
DE	6	1	46	1	0	Consent
DE	7	1	45	1	1	Consent
DE	9	1	115	0	0	Consent
DE	11	1	165	1	1	Consent
DE	2	1	22	1	0	Consent
DE	11	1	960	1	1	Consent
DE	2	1	37	1	1	Consent
DE	3	1	89	1	1	Consent
DE	8	1	48	1	1	Consent
DE	2	1	60	1	1	Consent
DE	13	0	976	0	0	Consent
DE	2	1	78	1	1	Consent
DE	7	1	51	1	1	Consent
DE	6	1	184	0	0	Consent
DE	3	1	343	1	9	Consent
DE	8	1	360	1	1	Consent
DE	11	0	88	0	0	Consent
DE	6	1	4	9		Consent
DE	9	1	336	9		Consent
DE	4	1	5	9		Consent
DE	2	1	4	9		Consent
DE	5	0	90	0		Consent
DE	3	1	1	9		Consent
DE	2	1	1	9		Consent
DE	9	1	165	1	1	Consent
DE	2	1	16	1	1	Consent
DE	2	1	37	1	1	Consent
DE	7	1	316	1	1	Consent
DE	8	1	161	1	1	Consent
DE	14	0	338	0	0	Consent
DE	12	1	214	1	1	Consent
DE	3	1	86	1	1	Consent
DE	10	1	214	1	0	Consent
DE	15	0	112	0	0	Consent
DE	6	1	230	1	0	Consent
DE	4	1	92	1	1	Consent
DE	3	1	10	1	1	Consent
DE	0	1	30	1		Consent
DK	3	1	37	1	1	Consent
DK	9	1	502	1	1	Consent
DK	10	0	42	0	0	Consent
DK	4	1	96	0	0	Consent
DK	2	1	446	1	1	Consent
DK	4	1	267	1	1	Consent
DK	7	0	54	0	0	Consent
DK	3	1	11	0	0	Consent
DK	5	0	127	0	0	Consent
DK	6	1	258	1	1	Consent
DK	7	1	264	0	0	Consent
DK	5	1	46	0	0	Consent
DK	1	1	306	1	1	Consent
DK	3	1	132	1	0	Consent
DK	2	1	62	1	1	Consent
DK	2	1	74	0	0	Consent
DK	2	1	47	0	0	Consent
DK	11	1	157	1	1	Consent
DK	9	1	528	1	1	Consent
DK	3	1	24	1	1	Consent
DK	9	1	48	1	1	Consent
DK	4	1	8	1	0	Consent
DK	7	1	4	1	1	Consent
DK	9	1	484	1	0	Consent
DK	11	0	8	0	0	Consent
DK	0	1	17	1	1	Consent
DK	3	1	3	0	0	Consent
DK	6	0	24	0	0	Consent
DK	10	0	100	0	0	Consent
DK	6	1	4	1	1	Consent
DK	0	1	15	1	1	Consent
DK	3	1	35	1	1	Consent
DK	2	0	12	0	0	Consent
DK	7	1	43	1	0	Consent
DK	4	1	12	1	1	Consent
DK	2	1	44	1	1	Consent
DK	4	1	45	1	1	Consent
DK	8	1	182	1	0	Consent
DK	10	0	118	0	0	Consent
DK	2	0	36	0	0	Consent
DK	5	1	35	1		Consent
DK	3	1	47	1		Consent
DK	3	1	70	1		Consent
DK	15	0	358	0		Consent
DK	7	1	58	1		Consent
DK	3	1	64	1		Consent
DK	8	0	80	0		Consent
DK	10	1	192	1		Consent
DK	4	1	135	1		Consent
DK	9	1	128	1		Consent
DK	6	0	58	0		Consent
DK	15	1	241	0		Consent
DK	3	0	180	0	0	Consent
DK	9	1	41	1	1	Consent
DK	2	1	58	0	0	Consent
DK	9	1	173	0	0	Consent
DK	4	0	110	0	0	Consent
DK	3	1	60	1	1	Consent
DK	7	1	120	0	0	Consent
DK	2	1	37	0	0	Consent
DK	10	1	51	0	0	Consent
DK	6	0	30	0	0	Consent
DK	8	1	29	1	1	Consent
DK	12	1	72	1	1	Consent
DK	3	1	224	1	0	Consent
DK	6	0	133	0	0	Consent
DK	5	1	37	0	0	Consent
DK	1	1	28	1	1	Consent
DK	4	1	20	1	1	Consent
DK	7	0	7	0	0	Consent
DK	0	1	44	1	1	Consent
DK	1	1	56	1	1	Consent
DK	3	1	188	1	0	Consent
DK	4	1	113	1	1	Consent
DK	8	1	96	1	1	Consent
DK	10	0	217	0	0	Consent
DK	5	1	84	1	1	Consent
DK	12	0	283	0	0	Consent
DK	5	1	115	1	1	Consent
DK	1	1	28	1	1	Consent
DK	6	1	90	1	1	Consent
DK	5	1	11	0	0	Consent
DK	5	1	74	1	0	Consent
DK	5	1	47	1	1	Consent
DK	3	1	69	0	0	Consent
DK	6	1	34	1	1	Consent
DK	0	1	21	1	1	Consent
DK	2	1	24	1	1	Consent
DK	4	1	64	1	1	Consent
DK	5	1	26	1	1	Consent
DK	4	1	66	1	1	Consent
DK	6	1	40	1	1	Consent
DK	6	1	7	0	0	Consent
DK	3	1	5	1	1	Consent
DK	6	1	354	1	1	Consent
DK	7	1	18	0	0	Consent
DK	5	1	2	0	0	Consent
DK	6	1	256	1	1	Consent
DK	3	1	338	0	0	Consent
DK	11	1	254	1	1	Consent
DK	4	1	65	1	1	Consent
DK	11	0	34	0	0	Consent
DK	6	1	116	1	0	Consent
DK	3	0	18	0	0	Consent
DK	6	1	188	1	1	Consent
DK	7	1	69	1	1	Consent
DK	7	1	45	0	0	Consent
DK	9	1	58	1	1	Consent
DK	2	1	25	1	1	Consent
DK	11	1	75	1	1	Consent
DK	6	1	312	0	0	Consent
DK	9	1	65	1	0	Consent
DK	9	0	77	0	0	Consent
DK	9	1	61	1	1	Consent
DK	4	1	21	1	1	Consent
DK	5	1	177	1	1	Consent
DK	7	0	60	0	0	Consent
DK	9	1	144	1	1	Consent
DK	5	1	144	1	1	Consent
DK	2	0	120	0	0	Consent
DK	3	1	528	1	1	Consent
DK	4	1	216	1	1	Consent
DK	10	1	240	1	0	Consent
DK	9	1	72	1	1	Consent
DK	7	1	96	0	0	Consent
DK	4	0	168	0	0	Consent
DK	3	1	48	1	1	Consent
DK	12	1	262	0		Consent
DK	1	1	19	0		Consent
DK	11	1	175	1		Consent
DK	12	1	127	0		Consent
DK	3	1	33	1		Consent
DK	6	1	16	1		Consent
DK	8	0	367	0		Consent
DK	7	1	1755	1		Consent
DK	11	1	112	0		Consent
DK	5	1	190	1		Consent
DK	7	1	197	1		Consent
DK	8	1	102	1		Consent
DK	11	1	82	1		Consent
DK	5	1	49	1		Consent
DK	9	1	374	1		Consent
DK	5	1	30	0		Consent
DK	8	1	151	0		Consent
DK	8	1	31	0		Consent
DK	8	1	39	1		Consent
DK	12	0	69	0		Consent
DK	3	1	26	0		Consent
DK	2	1	113	0		Consent
DK	2	1	55	1		Consent
DK	4	1	21	1		Consent
DK	6	1	135	0		Consent
DK	7	1	535	1		Consent
DK	4	1	260	0		Consent
DK	8	1	106	0		Consent
DK	5	1	190	1		Consent
DK	2	1	19	1		Consent
DK	4	1	139	1		Consent
DK	15	1	543	1		Consent
DK	0	0	120	0		Consent
DK	7	1	207	0		Consent
DK	13	1	646	1		Consent
DK	4	1	24	1		Consent
DK	0	1	38	1		Consent
DK	2	1	389	1		Consent
DK	6	1	24	1		Consent
DK	8	1	44	0		Consent
DK	4	1	25	1		Consent
DK	8	1	24	1		Consent
DK	0	0	108	0		Consent
EN	10	0	68	0	0
EN	3	1	132	0	0
EN	11	0	48	0	0
EN	11	0	69	0	0
EN	5	1	120	1	1
EN	6	0	22	0	0
EN	8	0	23	0	0
EN	11	0	23	0	0
EN	4	0	97	0	0
EN	9	0	106	0	0
EN	11	0	21	0	0
EN	2	1	180	1	1
EN	2	0	48	0	0
EN	6	1	90	0	0
EN	3	1	78	1	1
EN	3	1	108	1
EN	10	0	67	0
EN	6	0	66	0
EN	4	0	133	0
EN	8	0	13	0
EN	9	1	84	1
EN	10	0	46	0
EN	11	0	41	0
EN	16	0	14	0
EN	8	0	11	0
EN	5	1	20	1
EN	3	0	383	0
EN	0	1	185	1	1
EN	6	1	53	1	1
EN	5	0	90	0	0
EN	5	0	206	0	0
EN	0	1	65	1	1
EN	3	1	57	1	1
EN	5	1	288	1	1
EN	5	1	19	1	1
EN	3	1	82	1	1
EN	7	1	496	1	1
EN	7	0	188	0	0
EN	4	1	81	1	1
EN	10	0	532	0	0
EN	5	1	72	1	1
EN	3	1	273	1	1
EN	4	1	96	1	0
EN	5	1	85	1	1
EN	6	1	74	1	1
EN	6	1	85	1	1
EN	3	0	36	0	0
EN	12	1	500	1	0
EN	7	1	241	0	0
EN	3	1	192	9	1
EN	9	1	168	9
EN	14	1	120	1	1
EN	2	1	25	1	1
EN	3	1	303	1	1
EN	5	1	151	1	1
EN	11	0	294	0	0
EN	4	1	103	1	0
EN	13	0	264	0	0
EN	3	1	122	1	1
EN	6	1	130	1	1
EN	6	1	237	1	1
EN	4	1	86	1	1
EN	13	0	81	0	0
EN	4	1	238	1	1
EN	8	1	84	1	1
EN	4	1	149	1	1
EN	6	1	277	1	9
EN	3	1	89	1	1
EN	3	1	124	9	1
EN	7	1	199	1	1
EN	8	1	97	1	1
EN	2	1	19	1	1
EN	4	1	336	1	1
EN	6	1	576	1	1
EN	11	0	456	0	0
EN	2	1	68	1	1
EN	5	1	418	1	1
EN	2	1	282	1	1
EN	7	1	252	0	0
EN	3	1	144	1	0
EN	3	1	177	1	1
EN	9	1	124	1	1
EN	2	1	283	1	1
EN	2	1	190	1	1
EN	5	1	252	1	1
EN	0	1	76	1	0
EN	5	1	114	1	1
EN	9	1	225	0	0
EN	3	1	336	1	1
EN	2	1	21	1	1
EN	5	1	456	0	0
EN	6	1	97	1	1
EN	6	1	35	1	1
EN	12	0	15	0	0
EN	10	0	1989	1	0
EN	10	0	68	0	0
EN	9	0	13	0	0
EN	9	0	5	0	0
EN	10	1	39	1	1
EN	3	0	20	0	0
EN	5	1	45	0	0
EN	5	1	33	1	1
EN	7	1	138	1	1
EN	5	1	13	1	1
EN	6	1	13	0	0
EN	5	0	17	0	0
EN	9	1	651	0
EN	4	1	31	1
EN	9	1	119	1
EN	9	1	86	1
EN	3	1	23	1
EN	5	0	175	0
EN	9	1	147	0
EN	11	1	48	1
EN	5	1	50	0
EN	6	0	32	0
EN	5	1	20	1
EN	5	1	71	1
EN	3	1	23	1
EN	5	0	99	0
EN	6	0	27	0
EN	6	0	29	0
EN	4	1	49	1
EN	7	0	57	0
EN	6	1	61	1
EN	5	0	22	0
EN	9	1	68	0
EN	4	1	21	1
EN	10	0	24	0
EN	2	1	214	1	1
EN	5	0	206	0	0
EN	7	1	317	0	0
EN	3	1	217	0	0
EN	0	1	48	1	1
EN	1	1	81	1	1
EN	5	1	181	1	0
EN	0	1	101	1	1
EN	1	1	101	1	1
EN	3	0	201	0	0
EN	8	1	37	0	0
EN	0	0	476	0	0
EN	1	1	119	1	1
EN	10	1	376	1	1
EN	11	1	140	1	1
EN	1	0	124	0	0
EN	0	1	173	1	1
EN	1	1	27	1	1
EN	4	1	63	0	0
EN	4	1	75	1	1
EN	3	1	192	1	1
EN	2	1	72	1	9
EN	0	1	72	1	0
EN	2	1	120	1	1
EN	6	0	312	0	0
EN	3	1	72	1	1
EN	0	1	192	1	1
EN	8	1	96	1	1
EN	1	1	24	1	1
EN	4	1	168	1	1
EN	8	1	94	1	1
EN	15	0	196	0	0
EN	11	0	48	0	0
EN	8	0	169	0	0
EN	6	0	118	0	0
EN	8	0	10	0	0
EN	5	1	161	1	1
EN	3	1	92	1	1
EN	4	1	1199	1	1
EN	2	0	221	0	0
EN	13	0	75	0	0
EN	7	0	41	0	0
EN	13	0	22	0	0
EN	16	0	117	0	0
EN	11	0	101	0	0
EN	9	0	237	0	0
EN	1	1	67	1	1
EN	2	1	168	1	1
EN	3	1	211	1	1
EN	5	1	210	1	1
EN	2	0	6	0	0
EN	4	0	32	0	0
EN	6	1	118	0	0
EN	5	1	68	1	1
EN	10	1	368	1	1
EN	5	1	92	0	0
EN	4	1	112	1	1
EN	0	1	62	1	1
EN	4	1	65	0	0
EN	7	1	116	1	1
EN	8	1	51	0	0
EN	7	1	143	1	1
EN	15	0	39	0	0
EN	4	0	40	0	0
EN	10	0	17	0	0
EN	6	1	246	0	0
EN	11	0	110	0	0
EN	0	1	140	1	1
EN	7	1	211	1	1
EN	4	0	71	0	0
EN	6	1	172	0	0
EN	8	1	161	1	1
EN	5	1	66	1	0
EN	2	1	21	1	1
EN	3	0	175	0	0
EN	3	0	76	0	0
EN	3	1	132	1	1
EN	4	1	102	1	1
EN	12	1	89	1	1
EN	1	1	1	1	1
EN	0	1	6	1	1
EN	2	1	59	1	0
EN	4	0	11	0	0
EN	4	0	74	0	0
EN	8	1	62	0	0
EN	0	1	49	1	1
EN	14	0	1	0	0
EN	1	1	10	1	1
EN	3	1	26	1	0
EN	3	0	2	0	0
EN	8	0	3	0	0
EN	9	0	128	0	0
EN	10	0	9	0	0
EN	3	0	19	0	0
EN	3	1	77	1	1
EN	10	1	42	1	1
EN	3	1	188	0	0
EN	0	1	248	1	1
EN	2	1	27	1	1
EN	3	1	19	1	1
EN	6	0	2	0	0
EN	0	1	37	0	0
EN	1	1	20	1	1
EN	4	0	13	0	0
EN	5	0	2	0	0
EN	2	1	164	1	1
EN	0	1	14	1	1
EN	7	0	160	0	0
EN	7	0	5	0	0
EN	12	1	292	1	1
EN	9	1	209	1	1
EN	10	0	44	0	0
EN	1	1	71	1	1
EN	4	1	70	1	1
EN	1	1	24	1	1
EN	10	1	572	1	1
EN	4	1	67	1	9
EN	8	0	64	0	0
EN	7	1	117	0	0
EN	5	0	100	0	0
EN	10	1	85	1	1
EN	5	1	133	1	0
EN	7	0	197	0	0
EN	5	1	203	0	0
EN	6	1	98	0	0
EN	5	1	303	1	0
EN	8	1	47	1	1
EN	2	1	164	1	1
EN	7	1	110	1	0
EN	5	1	173	0	0
EN	10	0	110	0	0
EN	1			1	1
EN	1	1	20	1	1
EN	3	1	174	1	1
EN	4	1	114	1	1
EN	16	0	17	0	0
EN	5	1	239	1	0
EN	7	1	223	1	1
EN	8	1	201	0	0
EN	5	1	44	1	1
EN	7	1	55	1	1
EN	3	1	48	0	0
EN	1	1	95	1	1
EN	12	0	34	0	0
EN	9	0	15	0	0
EN	7	1	16	1	0
EN	9	1	219	0	0
EN	3	1	18	1	0
EN	5	0	73	0	0
EN	10	0	48	0	0
EN	0	1	112	0	0
EN	2	1	61	1	1
EN	4	1	91	1	1
EN	4	0	25	0	0
EN	5	1	50	1	1
EN	5	1	84	0	0
EN	7	1	180	1	1
EN	2	1	118	0	0
EN	5	0	12	0	0
EN	8	0	83	0	0
EN	8	1	64	1	1
EN	6	0	12	0	0
EN	1	1	191	1	1
EN	2	0	101	0	0
EN	2	1	21	1	1
EN	11	0	47	0	0
EN	2	1	107	1	0
EN	8	0	5	0	0
EN	3	1	28	1	1
EN	8	0	46	0	0
EN	8	1	185	1	1
EN	4	1	119	1	1
EN	5	0	3	0	0
EN	2	1	22	1	1
EN	2	1	86	1	1
EN	4	1	8	1	1
EN	7	1	98	0	0
EN	5	1	163	1	1
EN	3	1	152	0	0
EN	10	1	128	1	1
EN	4	1	19	1	1
EN	6	1	116	1	1
EN	2	1	26	1	1
EN	2	0	7	0	0
EN	8	0	71	0	0
EN	2	1	138	1	1
EN	2	1	119	1	1
EN	2	1	109	1	1
EN	1	1	24	1	1
EN	0	1	19	1	1
EN	4	1	26	1	1
EN	4	1	144	1	0
EN	2	1	54	1	1
EN	9	0	77	0	0
EN	0	1	6	1	1
EN	0	1	19	1	1
EN	6	0	329	0	0
EN	1	1	46	1	1
EN	5	1	131	1	1
EN	7	0	16	0	0
EN	11	0	10	0	0
EN	2	0	91	0	0
EN	4	1	115	1	1
EN	3	1	94	0	0
EN	13	1	246	1	0
EN	8	1	71	0	0
EN	15	0	1	0	0
EN	9	0	278	0	0
EN	11	0	287	0	0
EN	6	1	52	1	0
EN	3	0	119	0	0
EN	6	0	86	0	0
EN	9	0	262	0	0
EN	8	1	134	9	9
EN	9	1	141	1	1
EN	6	1	102	1	1
EN	3	1	21	1	1
EN	8	1	93	1	1
EN	9	0	114	0	0
EN	2	1	52	0	0
EN	12	1	163	1	1
EN	6	1	17	1	1
EN	5	1	195	1	1
EN	1	1	58	1	1
EN	7	1	69	1	1
EN	4	1	101	1	1
EN	4	1	49	1	1
EN	7	1	80	1	1
EN	5	0	15	0
EN	11	0	104	0
EN	9	0	150	0
EN	10	0	37	0
EN	12	0	95	0
EN	13	1	101	0	0
EN	9	0	108	0
EN		1		1
EN	8	0	53	0
EN	7	1	67	1
EN	8	1	42	1
EN	11	0	32	0
EN	8	1	42	1
EN	11	0	66	0
EN	2	1	25	1
EN	7	1	24	0
EN	2	1	23	1
EN	2	1	62	1	1
EN	4	1	70	1	1
EN	3	1	42	1	0
EN	8	1	260	1	0
EN	3	1	47	1	1
EN	5	1	32	1	1
EN	2	1	22	1	1
EN	2	1	49	1	0
EN	5	1	99	1	0
EN	4	1	48	1	1
EN	0	1	323	1	1
EN	2	1	67	1	1
EN	7	0	70	0	0
EN	1	1	18	1	1
EN	4	1	57	1	1
EN	5	1	54	1	1
EN	12	0	31	0	0
EN	4	1	1016	1	0
EN	5	1	119	1	1
EN	2	1	21	1	1
EN	4	1	88	1	1
EN	10	1	60	1	0
EN	2	1	175	1	1
EN	3	1	204	1	1
EN	5	1	30	0	0
EN	6	0	302	0	0
EN	2	1	160	1	1
EN	3	1	44	1	0
EN	2	1	350	1	1
EN	0	1	61	1	1
EN	6	0	168	0	0
EN	6	0	109	0	0
EN	3	1	312	1	1
EN	11	0	162	0	0
EN	12	0	10	0	0
EN	0	1	114	1	1
EN	4	1	199	1	1
EN	1	1	22	1	1
EN	4	1	19	1	1
EN	5	0	99	0	0
EN	1	1	6	1	1
EN	5	1	61	0	0
EN	3	0	7	0	0
EN	10	0	46	0	0
EN	0	1	69	1	0
EN	6	1	44	1	0
EN	3	1	102	9	1
EN	1	1	22	1	1
EN	3	1	47	0	0
EN	6	1	26	1	1
EN	4	1	86	0	0
EN	2	1	63	1	1
EN	4	1	100	0	0
EN	2	1	119	1	1
EN	4	1	52	1	0
EN	1	1	22	1	0
EN	3	1	20	1	1
EN	13	0	113	0	0
EN	14	0	6	0	0
EN	2	1	145	1	1
EN	4	1	122	1	1
EN	1	0	146	0	0
EN	2	0	184	0	0
EN	5	1	19	1	1
EN	2	0	567	0	0
EN	3	1	24	1	0
EN	5	1	96	1	1
EN	5	1	105	1	0
EN	4	1	94	1	9
EN	2	1	397	1
EN	1	1	288	1
EN	1	1	125	1
EN	4	1	36	1
EN	0	1	22	1
EN	1	1	115	0
EN	1	1	105	1
EN	3	0	240	0
EN	2	1	107	1
EN	9	1	36	1	1
EN	7	1	258	0	0
EN	8	1	201	1	1
EN	5	1	99	1	1
EN	7	1	40	9	9
EN	2	1	47	1	0
EN	3	1	119	1	1
EN	9	0	25	0	0
EN	14	1	594	1	1
EN	4	1	203	0	0
EN	7	1	56	1	1
EN	3	1	89	1	1
EN	9	1	178	1	1
EN	4	1	112	0	0
EN	2	1	40	1	1
EN	10	1	250	1	1
EN	4	1	43	1	1
EN	5	1	76	1	1
EN	9	0	984	1	0
EN	4	1	18	1	1
EN	6	0	80	0
EN	1	1	65	1
EN	2	1	53	1
EN	7	0	17	0
EN	8	1	134	1
EN	9	1	66	1
EN	9	0	118	0
EN	1	1	51	0
EN	3	0	194	0
EN	8	0	82	0
EN	0	1	44	1
EN	6	1	148	0
EN	2	1	144	0
EN	6	0	4	0
EN	12	0	83	0
EN	1	1	24	1
EN	2	1	198	1
EN	3	1	24	1
EN	10	1	49	0
EN	3	0	150	0
EN	5	1	24	0
EN	2	1	191	1
EN	4	1	65	1
EN	8	1	36	1
EN	13	0	5	0
EN	1	1	47	0
EN	3	1	85	1
EN	10	1	72	0
EN	5	0	246	0
EN	4	0	60	0
EN	5	1	60	1	1
EN	7	0	13	0	0
EN	3	1	48	1	1
EN	4	0	44	0	0
EN	1	1	23	1	0
EN	3	0	12	0	0
EN	8	0	1	0	0
EN	4	1	37	1	1
EN	10	1	144	1	1
EN	2	0	125	0	0
EN	0	0	144	0	0
EN	8	0	3	0	0
EN	8	0	11	0	0
EN	3	0	24	0	0
EN	5	1	168	0	0
EN	15	0	273	0	0
EN	4	1	37	1	1
EN	6	1	72	1	1
EN	4	1	75	0	0
EN	6	0	24	0	0
EN	3	1	168	0	0
EN	1	1	22	1	1
EN	2	1	42	1	0
EN	7	0	28	0	0
EN	2	1	24	0	0
EN	8	0	791	1	0
EN	2	1	18	1	1
EN	5	0	10	0	0
EN	7	0	84	0	0
EN	4	1	72	1	1
EN	4	0	15	0	0
EN	7	0	25	0	0
EN	9	1	96	1	1
EN	15	0	1	0	0
EN	2	1	214	1	1
EN	3	0	306	0	0
EN	6	1	53	1	1
EN	3	1	28	1	0
EN	4	1	163	1	1
EN	9	0	2	0	0
EN	1	1	33	1	1
EN	0	1	17	1	1
EN	3	0	2	0	0
EN	6	1	26	0	0
EN	2	0	5	0	0
EN	0	1	18	1	1
EN		1	46	1	1
EN	7	1	1120	1	1
EN	6	1	312	1	1
EN	7	1	64	1	1
EN	1	1	96	1	1
EN	8	0	24	0	0
EN	2	1	11	1	1
EN	0	1	30	1	1
EN	8	0	45	0	0
EN	6	1	113	1	0
EN	11	0	4	0	0
EN	4	1	55	1	1
EN	4	1	14	1	0
EN	12	1	98	1	1
EN	0	1	169	1	1
EN	7	1	553	0	0
EN	2	1	18	1	1
EN	10	0	58	0	0
EN	7	1	63	1	1
EN	7	0	5	0	0
EN	3	1	93	0	0
EN	8	0	10	0	0
EN	3	1	22	1	1
EN	4	1	42	1	1
EN	2	1	94	0	0
EN	4	0	10	0	0
EN	9	0	38	0	0
EN	8	0	137	0	0
EN	5	1	88	1	1
EN	6	1	198	1	1
EN	2	1	14	0	0
EN	1	1	44	1	1
EN	7	1	270	0	0
EN	2	1	70	0	0
EN	8	0	177	0	0
EN	5	0	38	0	0
EN	9	0	40	0	0
EN	2	1	20	1	1
EN	4	0	33	0	0
EN	4	1	23	1	0
EN	6	1	48	0	0
EN	8	0	23	0	0
EN	2	1	25	1	1
EN	5	0	71	0
EN	5	1	50	1
EN		0	5	0
EN	8	0	34	0
EN	11	0	7	0
EN	8	1	64	0
EN	3	1	120	1
EN	10	1	106	1
EN	2	1	97	1
EN	7	1	252	0
EN	6	0	20	0
EN	6	1	107	0
EN	1	1	25	0
EN	9	0	60	0
EN	2	0	549	0
EN	5	1	71	1
EN	3	1	190	1
EN	1	1	81	1	1
EN	2	1	173	0	0
EN	7	1	17	0	0
EN	8	0	173	0	0
EN	6	0	25	0	0
EN	6	0	10	0	0
EN	4	1	66	1	1
EN	7	1	33	1	1
EN	5	1	23	0	0
EN	11	0	188	0	0
EN	4	0	145	0	0
EN	8	1	85	1	1
EN	8	1	220	0	0
EN	9	1	156	1	1
EN	11	0	168	0	0
EN	2	1	71	1	1
EN	9	0	217	0	0
EN	4	1	86	1	1
EN	6	1	33	1	1
EN	9	1	70	1	0
EN	0	1	98	1	1
EN	1	1	46	1	1
EN	5	0	103	0	0
EN	9	1	73	1	0
EN	8	0	18	0	0
EN	5	1	109	1	1
EN	9	1	143	1	1
EN	7	1	364	0	0
EN	12	0	24	0	0
EN	7	1	113	1	0
EN	3	1	128	1	1
EN	6	1	48	1	1
EN	1	1	144	1	1
EN	3	1	69	1	1
EN	3	1	94	0	0
EN	3	1	142	1	0
EN	1	1	73	1	1
EN	1	1	1	1	1
EN	1	1	24	0	0
EN	5	1	77	1	1
EN	4	1	116	1	1
EN	4	1	51	1	0
EN	1	0	21	0	0
EN	6	1	42	0	0
EN	4	1	4	1	0
EN	7	0	102	0	0
EN	1	1	92	1	1
EN	0	1	77	1	1
EN	0	1	25	1	1
EN	1	0	28	0	0
EN	6	1	21	1	1
EN	3	1	26	1	1
EN	6	1	130	1	1
EN	1	1	84	1	1
EN	1	1	38	1	1
EN	8	0	62	0	0
EN	3	1	53	1	1
EN	13	0	28	0	0
EN	2	1	72	1	1
EN	9	1	67	1	1
EN	5	0	211	0	0
EN	11	1	96	1	1
EN	7	1	44	1	1
EN	9	0	12	0	0
EN	1	1	92	1	1
EN	10	0	73	0	0
EN	4	0	42	0	0
EN	12	1	66	1	1
EN	13	0	180	0	0
EN	8	1	101	1	1
EN	11	0	98	0	0
EN	7	0	60	0	0
EN	8	0	132	0	0
EN	6	1	189	1	1
EN	13	1	198	1	1
EN	5	1	110	1	0
EN	0	1	62	1
EN	9	1	192	1
EN	5	1	24	1
EN	3	1	33	1
EN	3	1	152	1
EN	3	1	24	1
EN	3	1	24	1
EN	11	0	222	0
EN	4	9	2633	1
EN	4	1	139	1
EN	6	1	290	1
EN	0	1	16	1
EN	5	0	583	0
EN	4	1	48	1
EN	4	0	179	0
EN	6	1	168	0
EN	7	0	120	0
EN	7	0	72	0
EN	7	0	312	0
EN	13	0	15	0
EN	10	1	54	1
EN	8	1	168	1
EN	6	1	675	0
EN	8	1	368	1
EN	6	0	495	0
EN	2	1	248	1
EN	2	0	51	0
EN	12	1	84	1	1
EN	2	1	74	1	1
EN	8	0	375	0	0
EN	9	1	87	1	1
EN	10	1	68	1	1
EN	2	1	48	1	1
EN	3	1	40	0	0
EN	4	1	60	1	1
EN	5	1	75	1	1
EN	7	1	66	1	1
EN	7	1	46	1	1
EN	13	1	46	1	1
EN	14	1	42	0	0
EN	13	1	199	1	1
EN	7	0	110	0	0
EN	6	0	172	0	0
EN	7	1	227	1	1
EN	8	0	16	0	0
EN	12	1	382	1	1
EN	9	1	76	1	1
EN	15	0	3	0	0
EN	8	0	125	0	0
EN	5	1	49	1	1
EN	1	0	216	0
EN	6	1	21	1
EN	4	1	48	0
EN	3	0	49	0
EN	1	1	48	1
EN	5	0	15	0
EN	2	1	192	1
EN	2	0	91	0
EN	4	0	48	0
EN	2	1	97	1
EN	5	1	273	1
EN	7	1	194	1
EN	4	1	69	0
EN	3	0	130	0
EN	2	1	84	0
EN	6	1	120	1
EN	4	0	203	0
EN	0	1	672	1
EN	2	0	96	0
EN	4	0	201	0
EN	2	1	42	1
EN	8	1	96	0
EN	6	0	136	0
EN	3	1	353	0
EN	4	0	72	0
EN	6	1	120	1
EN	2	0	29	0
EN	5	1	102	0
EN	3	1	180	1
EN	1	0	86	0
EN	5	0	21	0
EN	4	1	36	0
EN	7	0	121	0
EN	4	1	48	1
EN	5	1	109	0
EN	11	1	973	1	1
EN	14	1	261	1	1
EN	7	1	162	1	1
EN	3	1	330	0	0
EN	8	0	132	0	0
EN	1	1	51	1	1
EN	2	1	159	1	1
EN	4	1	386	1	1
EN	10	1	234	1	1
EN	13	1	147	1	1
EN	6	1	139	1	1
EN	4	1	381	1	1
EN	3	1	70	1	1
EN	3	1	383	1	1
EN	4	0	222	0	0
EN	9	1	55	1	1
EN	3	1	83	0	0
EN	8	1	117	1	1
EN	8	1	27	1	0
EN	7	1	180	1	1
EN	8	0	41	0
EN	0	1	61	1
EN	4	0	200	0
EN	4	0	34	0
EN	5	1	408	1
EN	6	1	22	1
EN	6	1	176	0
EN	6	1	20	1
EN	2	1	294	1
EN	7	0	18	0
EN	6	0	44	0
EN	4	1	92	1
EN	2	0	330	0
EN	3	1	37	1
EN	6	0	209	0
EN	6	1	88	1	0
EN	5	0	169	0	0
EN	9	1	192	9	1
EN	3	1	166	1	0
EN	7	1	49	1	1
EN	10	1	109	0	0
EN	5	1	254	1	1
EN	4	1	408	0	0
EN	10	0	7	0	0
EN	4	1	60	1	0
EN	9	1	90	1	1
EN	3	0	347	0	0
EN	2	1	78	1	1
EN	11	0	6	0	0
EN	2	1	57	1	1
EN	4	1	172		0
EN	1	0	50	0	0
EN	5	1	87		1
ES	6	0	3	0	0	Consent
ES	0	1	120	1	1	Consent
ES	8	1	120	0	0	Consent
ES	2	1	96	1	0	Consent
ES	5	1	312	1	0	Consent
ES	10	0	144	0	0	Consent
ES	4	1	24	1	1	Consent
ES	8	1	120	1	1	Consent
ES	8	1	48	1	1	Consent
ES	5	1	264	1	1	Consent
ES	9	1	192	1	1	Consent
ES	1	1	168	1	9	Consent
ES	4	1	120	1	1	Consent
ES	2	1	72	1	1	Consent
ES	4	1	64	1	1	Consent
ES	4	1	120	1	1	Consent
ES	2	1	128	1	9	Consent
ES	5	0	168	0	0	Consent
ES	8	1	48	1	1	Consent
ES	7	1	96	0	0	Consent
ES	0	1	96	1	1	Consent
ES	5	1	1400	1	1	Consent
ES	10	0	23	0	0	Consent
ES	15	0	24	0	0	Consent
ES	6	1	282	1	1	Consent
ES	2	1	96	1	9	Consent
ES	3	1	24	1	1	Consent
ES	2	1	312	1	9	Consent
ES	3	1	96	1	1	Consent
ES	5	1	96	1	1	Consent
ES	4	1	120	1	1	Consent
ES	7	1	144	1	1	Consent
ES	0	1	1056	1	9	Consent
ES	9	1	84	1	1	Consent
ES	1	1	34	1	1	Consent
ES	4	1	36	1	1	Consent
ES	8	0	216	0	0	Consent
ES	6	0	210	0	0	Consent
ES	2	1	64	1	1	Consent
ES	9	1	120	1	1	Consent
ES	2	1	24	1	1	Consent
ES	8	1	193	1	1	Consent
ES	4	1	192	1	0	Consent
ES	2	1	76	1	0	Consent
ES	8	1	76	1	0	Consent
ES	7	0	99	0	0	Consent
ES	6	1	44	1	1	Consent
ES	4	1	40	1	1	Consent
ES	5	0	216	0	0	Consent
ES	6	1	84	1	1	Consent
ES	3	1	84	1	1	Consent
ES	6	1	91	1	0	Consent
ES	10	1	144	1	0	Consent
ES	12	1	299	1	0	Consent
ES	14	0	120	0	0	Consent
ES	2	1	56	1	1	Consent
ES	0	1	72	1	1	Consent
ES	1	1	28	1	1	Consent
ES	6	0	192	0	0	Consent
ES	11	1	61	1	0	Consent
ES	4	1	114	1	1	Consent
ES	3	1	48	1	1	Consent
ES	7	1	192	1	1	Consent
ES	1	0	243	0	0	Consent
ES	7	1	98	0	0	Consent
ES	7	1	168	0	0	Consent
ES	11	0	168	0	0	Consent
ES	6	1	144	0	0	Consent
ES	0	1	48	1	1	Consent
ES	2	1	17	1	1	Consent
ES	6	1	37	1	1	Consent
ES	7	0	13	0	0	Consent
ES	0	1	48	1	1	Consent
ES	0	1	58	1	1	Consent
ES	7	1	1440	1	1	Consent
ES	0	1	24	1	1	Consent
ES	4	1	51	1	1	Consent
ES	1	1	96	1	1	Consent
ES	6	1	3	1	1	Consent
ES	1	1	1	1	0	Consent
ES	10	1	168	1	0	Consent
ES	10	1	141	1	0	Consent
ES	3	1	84	1	9	Consent
ES	0	1	48	1	1	Consent
ES	13	0	1	0	0	Consent
ES	0	1	24	0	0	Consent
ES	1	1	48	1	1	Consent
ES	2	1	48	1	1	Consent
ES	11	1	118	1	1	Consent
ES	0	1	72	1	1	Consent
ES	1	1	72	1	1	Consent
ES	0	1	48	1	1	Consent
ES	0	1	24	1	1	Consent
ES	3	1	72	1	1	Consent
ES	3	0	3	0	0	Consent
ES	0	1	50	1	1	Consent
ES	10	0	336	0	0	Consent
ES	11	1	288	1	1	Consent
ES	11	0	216	0	0	Consent
ES	9	1	288	1	1	Consent
ES	1	1	168	0	0	Consent
ES	8	1	528	1	1	Consent
ES	5	1	168	1	1	Consent
ES	10	0	72	0	0	Consent
ES	6	1	146	1	1	Consent
ES	4	1	120	1	0	Consent
ES	13	0	144	0	0	Consent
ES	3	1	106	1	1	Consent
ES	4	1	332	1	1	Consent
ES	3	1	220	1	0	Consent
ES	11	1	504	0	0	Consent
ES	10	0	139	0	0	Consent
ES	4	1	125	1	1	Consent
ES	9	1	638	0	0	Consent
ES	10	1	144	1	1	Consent
ES	10	1	232	1	1	Consent
ES	4	1	144	1	1	Consent
ES	10	1	111	1	0	Consent
ES	7	1	150	1	0	Consent
ES	2	1	4	1	1	Consent
ES	2	1	336	1	1	Consent
ES	8	1	120	1	1	Consent
ES	4	1	144	1	1	Consent
ES	7	1	264	1	1	Consent
ES	8	0	696	0	0	Consent
ES	0	1	168	1	1	Consent
ES	5	1	264	1	1	Consent
ES	9	0	1200	0	0	Consent
ES	6	0	12	0	0	Consent
ES	4	1	168	1	1	Consent
ES	1	1	216	1	1	Consent
ES	5	1	120	1	1	Consent
ES	10	1	240	0	0	Consent
ES	8	1	144	1	1	Consent
ES	2	1	28	0	0	Consent
ES	3	1	44	1	1	Consent
ES	1	1	96	1	1	Consent
ES	3	1	72	1	1	Consent
ES	13	0	264	0	0	Consent
ES	5	1	144	1	1	Consent
ES	14	1	384	1	1	Consent
ES	8	1	35	0	0	Consent
ES	1	1	17	1	1	Consent
ES	1	1	40	1	1	Consent
ES	7	1	72	1	1	Consent
ES	1	0	118	0	0	Consent
ES	0	1	40	1	1	Consent
ES	1	1	24	1	1	Consent
ES	2	1	180	0	0	Consent
ES	0	1	22	1	1	Consent
ES	2	1	68	1	0	Consent
ES	0	1	16	1	1	Consent
ES	0	0	40	0	0	Consent
ES	1	1	2	0	0	Consent
ES	0	1	3	1	1	Consent
ES	1	1	48	1	1	Consent
ES	0	1	35	1	1	Consent
ES	8	0	1	0	0	Consent
ES	4	1	70	0	0	Consent
ES	1	1	36	1	1	Consent
ES	0	1	40	1	1	Consent
ES	6	1	72	1	1	Consent
ES	6	0	192	0	0	Consent
ES	2	1	72	1	1	Consent
ES	4	1	24	1	9	Consent
ES	6	1	48	1	1	Consent
ES	12	0	96	0	0	Consent
ES	3	1	48	1	1	Consent
ES	2	1	192	1	9	Consent
ES	5	1	240	1	1	Consent
ES	10	1	504	1	0	Consent
ES	10	1	120	1	1	Consent
ES	2	1	120	1	1	Consent
ES	3	1	72	1	1	Consent
ES	1	0	12	0	0	Consent
ES	11	0	312	0	0	Consent
ES	11	1	120	0	0	Consent
ES	4	1	24	1	9	Consent
ES	7	1	72	1	1	Consent
ES	10	0	20	0	0	Consent
ES	7	1	120	0	0	Consent
ES	4	1	48	1	1	Consent
ES	6	1	672	0	0	Consent
ES	14	1	144	1	1	Consent
ES	7	1	120	1	0	Consent
ES	9	1	216	1	1	Consent
ES	0	1	24	1	0	Consent
ES	4	1	72	1	1	Consent
ES	6	1	96	1	1	Consent
ES	8	1	72	1	1	Consent
ES	0	1	48	1	1	Consent
ES	4	1	96	1	1	Consent
ES	6	1	72	1	1	Consent
ES	9	1	96	1	1	Consent
ES	5	1	48	1	1	Consent
ES	3	1	48	1	1	Consent
ES	7	1	48	1	1	Consent
ES	4	1	72	1	1	Consent
ES	10	1	72	1	1	Consent
ES	1	1	120	1	1	Consent
ES	3	1	24	1	1	Consent
ES	4	1	48	0	0	Consent
ES	0	1	48	1	1	Consent
ES	2	1	72	1	1	Consent
ES	2	1	134	1	1	Consent
ES	2	1	24	1	1	Consent
ES	11	1	336	1	0	Consent
ES	6	1	24	0	0	Consent
ES	11	1	48	1	1	Consent
ES	8	1	144	1	1	Consent
ES	8	1	192	1	0	Consent
ES	5	1	48	0	0	Consent
ES	1	1	24	1	1	Consent
ES	2	1	67	1	1	Consent
ES	6	0	536	0	0	Consent
ES	4	1	68	1	1	Consent
ES	8	1	131	1	1	Consent
ES	2	1	216	1	1	Consent
ES	1	1	48	1	1	Consent
ES	7	1	192	0	0	Consent
ES	0	1	24	1	1	Consent
ES	0	1	48	1	0	Consent
ES	4	1	24	1	1	Consent
ES	0	1	72	1	1	Consent
ES	4	1	48	1	1	Consent
ES	6	1	36	1	1	Consent
ES	8	1	72	1	1	Consent
ES	2	1	72	1	1	Consent
ES	2	1	96	1	1	Consent
ES	2	1	48	1	1	Consent
ES	7	1	120	1	1	Consent
ES	6	1	48	0	0	Consent
ES	5	1	144	0	0	Consent
ES	11	0	696	0	0	Consent
ES	1	1	96	1	1	Consent
ES	2	1	120	1	1	Consent
ES	3	1	96	1	1	Consent
ES	1	1	72	1	1	Consent
ES	1	1	24	1	1	Consent
ES	4	1	96	1	1	Consent
ES	1	1	72	1	1	Consent
ES	3	1	72	1	0	Consent
ES	8	1	144	0	0	Consent
ES	3	1	24	1	1	Consent
ES	4	1	72	1	1	Consent
ES	1	1	72	1	0	Consent
ES	1	1	72	0	0	Consent
ES	1	1	72	1	1	Consent
ES	5	1	306	0	0	Consent
ES	9	1	887	1	0	Consent
ES	9	1	31	1	1	Consent
ES	10	0	110	0	0	Consent
ES	10	1	228	1	0	Consent
ES	8	1	408	1	0	Consent
ES	12	1	120	1	1	Consent
ES	2	1	140	1	0	Consent
ES	6	1	63	1	1	Consent
ES	14	1	120	1	0	Consent
ES	2	1	60	1	0	Consent
ES	2	0	216	0	0	Consent
ES	6	1	360	1	0	Consent
ES	7	0	97	0	0	Consent
ES	8	1	400	1	1	Consent
ES	4	1	490	0	0	Consent
ES	10	1	25	1	1	Consent
ES	8	0	31	0	0	Consent
ES	9	1	120	1	1	Consent
ES	6	1	44	1	1	Consent
ES	7	1	66	1	1	Consent
ES	3	1	144	1	0	Consent
ES	6	0	60	0	0	Consent
ES	1	1	20	1	1	Consent
ES	2	1	48	0	0	Consent
ES	2	1	24	1	1	Consent
ES	4	1	120	1	1	Consent
ES	6	1	552	0	0	Consent
ES	6	1	312	1	1	Consent
ES	2	1	216	0	0	Consent
ES	3	0	360	0	0	Consent
ES	8	1	120	1	1	Consent
ES	1	1	48	1	1	Consent
ES	9	1	96	1	0	Consent
ES	3	1	24	1	1	Consent
ES	3	0	576	0	0	Consent
ES	4	1	120	0	0	Consent
ES	4	1	288	1	0	Consent
ES	1	1	168	1	1	Consent
ES	3	1	96	1	1	Consent
ES	8	0	72	0	0	Consent
ES	2	1	216	1	1	Consent
ES	5	1	72	1	1	Consent
FR	8	1	114	1	1	Consent
FR	9	1	64	1	1	Consent
FR	10	1	99	1	1	Consent
FR	7	1	217	1	1	Consent
FR	3	1	172	1	1	Consent
FR	5	1	331	1	1	Consent
FR	16	0	24	0	0	Consent
FR	3	0	96	0	0	Consent
FR	3	1	18	1	1	Consent
FR	8	1	95	0	0	Consent
FR	2	1	21	1	1	Consent
FR	10	1	94	1	1	Consent
FR	15	0	53	0	0	Consent
FR	16	0	16	0	0	Consent
FR	3	1	50	1	1	Consent
FR	4	1	103	1	1	Consent
FR	6	1	101	0	0	Consent
FR	2	1	103	1	1	Consent
FR	5	1	101	1	0	Consent
FR	7	1	40	0	0	Consent
FR	5	1	461	1		Consent
FR	13	0	696	0		Consent
FR	13	0	69	0	0	Consent
FR	2	1	29	1		Consent
FR	4	1	100	1		Consent
FR	5	1	174	1		Consent
FR	11	0	73	0	0	Consent
FR	4	0	8	0		Consent
FR	1	1	14	1		Consent
FR	4	1	75	1		Consent
FR	0	1	40	1		Consent
FR	6	1	215	0	0	Consent
FR	15	0	288	0		Consent
FR	11	0	696	0		Consent
FR	13	0	48	0	0	Consent
FR	1	1	48	1		Consent
FR	7	1	46	1		Consent
FR	13	0	19	0		Consent
FR	1	0	600	0		Consent
FR	6	1	312	1		Consent
FR	5	0	264	0		Consent
FR	8	1	130	1		Consent
FR	13	1	672	1		Consent
FR	6	1	112	1		Consent
FR	9	1	332	1		Consent
FR	1	1	26	1		Consent
FR	4	1	93	1		Consent
FR	7	1	70	1		Consent
FR	3	1	160	1		Consent
FR	5	0	58	0		Consent
FR	11	0	44	0		Consent
FR	5	1	16	0		Consent
FR	4	1	242	1		Consent
FR	9	1	47	1		Consent
FR	4	1	33	1		Consent
FR	10	1	96	1		Consent
FR	1	1	48	1		Consent
FR	1	1	39	1		Consent
FR	4	1	84	1		Consent
FR	4	1	31	1		Consent
FR	5	1	79	1		Consent
FR	11	1	48	1		Consent
FR	16	1	355	1		Consent
FR	0	1	21	1		Consent
FR	1	1	19	1		Consent
FR	8	0	25	0		Consent
FR	3	1	48	1		Consent
FR	5	1	72	1		Consent
FR	2	1	78	1		Consent
FR	6	1	37	1		Consent
FR	6	1	72	1		Consent
FR	3	1	34	1		Consent
FR	5	1	28	1		Consent
FR	5	1	167	0		Consent
FR	2	1	153	1		Consent
FR	4	1	71	1		Consent
FR	2	1	43	1		Consent
FR	2	1	20	1		Consent
FR	5	1	48	1		Consent
FR	5	1	46	1		Consent
FR	7	0	12	0		Consent
FR	7	1	77	1		Consent
FR	5	0	26	0	0	Consent
FR	4	1	76	1		Consent
FR	4	0	15	0		Consent
FR	5	0	15	0		Consent
FR	2	1	12	1		Consent
FR	2	0	215	0		Consent
FR	5	1	71	0		Consent
FR	12	0	29	0		Consent
FR	1	1	35	1		Consent
FR	4	1	27	1		Consent
FR	5	1	22	1		Consent
FR	6	0	124	0		Consent
FR	15	0	13	0		Consent
FR	4	0	5	0		Consent
FR	7	1	72	1		Consent
FR	6	0	1308	1		Consent
FR	9	0	48	0		Consent
FR	10	0	122	0		Consent
FR	8	0	93	0		Consent
FR	4	1	51	1		Consent
FR	1	1	56	1		Consent
FR	3	1	92	1		Consent
FR	4	1	81	1		Consent
FR	3	1	96	0		Consent
FR	5	1	50	1		Consent
FR	11	0	74	0		Consent
FR	11	1	195	1		Consent
FR	8	1	48	0		Consent
FR	6	1	72	1		Consent
FR	3	1	62	1		Consent
FR	2	1	99	1		Consent
FR	6	1	165	0		Consent
FR	7	1	36	1		Consent
FR	15	0	528	0		Consent
FR	14	0	224	0		Consent
FR	11	1	91	1		Consent
FR	4	0	27	0		Consent
FR	8	1	114	1		Consent
FR	11	1	320	1		Consent
FR	12	1	196	1		Consent
FR	3	1	67	1		Consent
FR	4	1	93	0		Consent
FR	10	1	188	0		Consent
FR	5	1	199	1		Consent
FR	5	1	36	1		Consent
FR	13	1	191	1		Consent
FR	3	1	36	1		Consent
FR	11	0	52	0		Consent
FR	7	1	152	1		Consent
FR	4	1	19	1		Consent
FR	8	1	150	1		Consent
FR	5	1	152	1		Consent
FR	9	1	506	1		Consent
FR	6	0	290	0		Consent
FR	10	1	544	1		Consent
FR	4	1	125	1		Consent
FR	10	0	248	0		Consent
FR	5	1	362	1		Consent
FR	13	1	597	1		Consent
FR	12	0	1	0		Consent
FR	7	1	264	1	1	Consent
FR	10	0	276	0	0	Consent
FR	10	0	20	0	0	Consent
FR	5	1	92	1	1	Consent
FR	4	1	119	1	1	Consent
FR	6	1	59	1	0	Consent
FR	9	0	515	0	0	Consent
FR	12	0	936	1	0	Consent
FR	9	0	234	0	0	Consent
FR	7	1	43	1	0	Consent
FR	11	1	160	1	0	Consent
FR	3	1	92	1	0	Consent
FR	10	1	648	1	1	Consent
FR	5	1	1272	1	1	Consent
FR	2	1	191	1	1	Consent
FR	5	1	181	1	0	Consent
FR	7	1	72	1	1	Consent
FR	10	0	7	0	0	Consent
FR	12	0	20	0	0	Consent
FR	8	1	191	1	0	Consent
FR	5	0	463	0	0	Consent
FR	7	0	20	0	0	Consent
FR	5	1	67	1	1	Consent
FR	9	0	182	0	0	Consent
FR	9	0	313	0	0	Consent
FR	4	1	101	1	0	Consent
FR	10	1	1416	1	1	Consent
FR	11	0	622	0	0	Consent
FR	7	1	92	1		Consent
FR	2	1	88	1	1	Consent
FR	5	0	63	0	0	Consent
FR	4	1	63	1	1	Consent
FR	4	1	210	1	1	Consent
FR	4	1	141	1	1	Consent
FR	5	1	37	1	0	Consent
FR	7	0	40	0	0	Consent
FR	4	1	63	1	1	Consent
FR	2	1	163	1	1	Consent
FR	8	1	183	1	1	Consent
FR	11	1	947	1	1	Consent
FR	9	1	195	1	1	Consent
FR	2	1	188	1	1	Consent
FR	11	1	96	1	1	Consent
FR	19	0	23	0	0	Consent
FR	15	0	4	0	0	Consent
FR	7	1	118	1	1	Consent
FR	10	1	407	1	1	Consent
FR	16	0	26	0	0	Consent
FR	4	1	72	1	1	Consent
FR	6	0	496	0	0	Consent
FR	14	0	17	0	0	Consent
FR	3	1	192	1	1	Consent
FR	4	0	140	0	0	Consent
FR	5	1	74	1	1	Consent
FR	3	1	68	1	1	Consent
FR	2	1	72	1	1	Consent
FR	7	1	220	1	1	Consent
FR	9	0	411	0	0	Consent
FR	16	0	5	0	0	Consent
FR	2	1	171	1	1	Consent
FR	5	1	192	1	1	Consent
FR	5	1	44	1	1	Consent
FR	6	1	199	1	0	Consent
FR	10	1	200	1	1	Consent
FR	16	0	21	0	0	Consent
FR	5	1	74	1	1	Consent
FR	15	0	25	0	0	Consent
FR	6	0	243	0	0	Consent
FR	3	1	96	1	1	Consent
FR	5	0	239	0	0	Consent
FR	9	1	624	1	1	Consent
FR	2	1	72	1	1	Consent
FR	10	0	7	0	0	Consent
FR	2	1	144	1	1	Consent
FR	12	0	23	0	0	Consent
FR	15	0	14	0	0	Consent
FR	10	1	208	1	0	Consent
FR	4	1	48	1	1	Consent
FR	7	0	177	0	0	Consent
FR	3	1	225	1	1	Consent
FR	2	1	861	1	0	Consent
FR	4	1	88	1	1	Consent
FR	6	1	50	1	1	Consent
FR	7	1	41	1	0	Consent
FR	14	0	40	0	0	Consent
FR	9	0	51	0	0	Consent
FR	7	0	101	0	0	Consent
FR	5	1	323	1	0	Consent
FR	10	1	87	1	1	Consent
FR	9	0	77	0	0	Consent
FR	1	1	57	1	1	Consent
FR	3	1	58	1	1	Consent
FR	7	1	64	1	1	Consent
FR	7	1	107	1	0	Consent
FR	3	1	65	1	0	Consent
FR	3	1	128	1	0	Consent
FR	5	1	336	1	1	Consent
FR	8	0	103	0	0	Consent
FR	12	0	12	0	0	Consent
FR	7	1	504	1	1	Consent
FR	7	0	75	0	0	Consent
FR	5	1	168	1	1	Consent
FR	4	1	73	1	1	Consent
FR	4	1	80	1	0	Consent
FR	8	1	184	1	0	Consent
FR	10	1	137	1	1	Consent
FR	7	1	82	1	1	Consent
FR	4	1	128	1	1	Consent
FR	2	1	53	1	1	Consent
FR	4	1	120	1	1	Consent
FR	6	1	119	1	1	Consent
FR	5	1	41	0	0	Consent
FR	5	1	60	1	1	Consent
FR	5	1	25	0	0	Consent
FR	3	1	23	1	0	Consent
FR	8	0	70	0	0	Consent
FR	4	1	60	0	0	Consent
FR	10	1	288	1	1	Consent
FR	3	1	384	1	1	Consent
FR	10	1	13	1	1	Consent
FR	7	1	168	0	0	Consent
FR	4	1	264	1	1	Consent
FR	8	1	96	0	0	Consent
FR	11	1	96	1	0	Consent
FR	4	0	216	0	0	Consent
FR	6	0	336	0	0	Consent
FR	7	0	360	0	0	Consent
FR	12	0	624	0	0	Consent
FR	2	1	48	1	1	Consent
FR	10	0	576	0	0	Consent
FR	6	0	120	0	0	Consent
FR	5	1	5	1	1	Consent
FR	6	1	288	0	0	Consent
FR	9	0	408	0	0	Consent
FR	8	0	168	0	0	Consent
FR	9	1	144	1	0	Consent
FR	7	1	72	1	1	Consent
FR	12	1	115	1	1	Consent
FR	2	1	48	1	1	Consent
FR	10	0	142	0	0	Consent
FR	12	1	144	1	1	Consent
FR	6	1	140	1	1	Consent
FR	7	1	72	1	0	Consent
FR	8	0	35	0	0	Consent
FR	8	0	54	0	0	Consent
FR	4	1	96	1	1	Consent
FR	7	1	48	1	1	Consent
FR	8	1	64	1	1	Consent
FR	7	0	80	0	0	Consent
FR	4	1	120	0	0	Consent
FR	13	1	100	1	0	Consent
FR	5	1	168	9	1	Consent
FR	2	1	366	1	1	Consent
FR	3	1	83	1	1	Consent
FR	7	0	193	0	0	Consent
FR	8	1	176	0	0	Consent
FR	5	1	102	0	0	Consent
FR	3	1	41	1	1	Consent
FR	3	1	54	1	1	Consent
FR	2	1	31	1	1	Consent
FR	2	1	25	1	0	Consent
FR	5	1	145	1	1	Consent
FR	12	1	77	0	0	Consent
FR	8	1	46	1	1	Consent
FR	4	0	105	0	0	Consent
FR	2	1	204	1	1	Consent
FR	0	1	18	1	1	Consent
FR	4	1	57	1	1	Consent
FR	3	1	22	1	1	Consent
FR	4	1	85	1	1	Consent
FR	8	0	120	0	0	Consent
FR	9	0	127	0	0	Consent
FR	11	0	475	0	0	Consent
[truncated: 1,922 more rows]
